# Supplementary material for: Genomic Variability Survey in Ilex aquifolium L., with Reference to Four Insular Populations from Eastern Europe
Source: Int J Mol Sci. 2024 Dec 19;25(24):13593. doi: 10.3390/ijms252413593 (PMC11677755; doi:10.3390/ijms252413593)
Supplement: Supplementary file 1 [file ijms-25-13593-s001.zip]

Archive with 10 entries (10 files):
- Figure - S1.png
- Figure - S2.png
- Figure - S3.png
- Figure - S4.png
- Figure - S5.png
- Figure - S6.png
- Figure - S7.jpeg
- figure caption.pdf
- Table S1 QC data results.pdf
- Table S2 Percentage distribution of SNPs at the chromosome level in the entire genome in Ilex aquifolium between the four locations.pdf
